# Supplementary material for: Genome-Wide Gene Expression Analysis Reveals Unique Genes Signatures of Epithelial Reorganization in Primary Airway Epithelium Induced by Type-I, -II and -III Interferons
Source: Biosensors (Basel). 2022 Oct 26;12(11):929. doi: 10.3390/bios12110929 (PMC9688329; doi:10.3390/bios12110929)
Supplement: Supplementary file 1 [file biosensors-12-00929-s001.zip]

Archive with 1 entries (1 files):
- biosensors-1945460-supplementary.pdf
